# Supplementary material for: Arginine inhibits the arginine biosynthesis rate-limiting enzyme and leads to the accumulation of intracellular aspartate in Synechocystis sp. PCC 6803
Source: Plant Mol Biol. 2024 Mar 13;114(2):27. doi: 10.1007/s11103-024-01416-1 (PMC10937788; doi:10.1007/s11103-024-01416-1)
Supplement: Supplementary file 5 — Supplementary Material 5 [file 11103_2024_1416_MOESM5_ESM.xlsx]

## Sheet: Sheet1
Gene name		Nucleotide sequence(5'-3')
rnpB	Forward	AAAGGGTAAGGGTGCAAAGG
	Reverse	AATTCCTCAAGCGGTTCCAC
argB	Forward	AAAGACGGCCAACTGATGAC
	Reverse	GCTTTTCACCAAGGTTTCCA
argD	Forward	CCCATCCGGCCTTGGT
	Reverse	TGGTGGAGCTTTTGAATTTGG
argG	Forward	GGCCCTAAACCCCAATTTGA
	Reverse	CCCGGCTCATTTTCCATTC
argH	Forward	CCCGTTCCCGCAATGAC
	Reverse	TTGGGCACGCAGGTAAAGA
argJ	Forward	GGCCACCATGCTAGCTTTTG
	Reverse	CCAGAGGGCGGTGGAAA
aspC	Forward	TCCCGCCCCCTATTGG
	Reverse	GGATTCCTTCGGCTAAACG
nrtA	Forward	GGCCGATTGGGTAGATCAGA
	Reverse	TCCATCACCGCCATTAACAA
